# Supplementary material for: Effect of transcranial direct current stimulation on the functionality of 40 Hz auditory steady state response brain network: graph theory approach
Source: Front Psychiatry. 2023 Jun 9;14:1156617. doi: 10.3389/fpsyt.2023.1156617 (PMC10288104; doi:10.3389/fpsyt.2023.1156617)
Supplement: Supplementary file 1 [file Table_1.xlsx]

## Sheet: シート1
		Lw
		Whole brain	Frontal lobe		Temporal lobe		Parietal lobe		Occipital lobe
			Right	Left	Right	Left	Right	Left	Right	Left
Types of stimulation	Sham (*10-4)	4.3 ± 0.88	16.3 ± 3.97	14.0 ± 5.12	17.1 ± 5.00	18.4 ± 5.35	25.5 ± 8.24	27.0 ± 11.1	26.8 ± 12.3	27.0 ± 11.9
	tDCS (*10-4)	3.9 ± 0.47	14.7 ± 4.48	13.9 ± 3.65	16.5 ± 5.09	17.8 ± 5.27	21.6 ± 8.54	22.5 ± 8.00	23.7 ± 10.7	29.1 ± 12.0
Effect of types of stimulation	z	-2.02	-1.23	-0.08	-0.33	-0.36	-1.47	-1.55	-0.91	0.57
	p	0.044*	0.219	0.939	0.745	0.719	0.143	0.122	0.365	0.570
