# Supplementary material for: Effect of transcranial direct current stimulation on the functionality of 40 Hz auditory steady state response brain network: graph theory approach
Source: Front Psychiatry. 2023 Jun 9;14:1156617. doi: 10.3389/fpsyt.2023.1156617 (PMC10288104; doi:10.3389/fpsyt.2023.1156617)
Supplement: Supplementary file 2 [file Table_2.xlsx]

## Sheet: シート1
		Cw
		Whole brain	Frontal lobe		Temporal lobe		Parietal lobe		Occipital lobe
			Right	Left	Right	Left	Right	Left	Right	Left
Types of stimulation	Sham (*10-4)	28.9 ± 4.50	29.4 ± 5.09	27.0 ± 6.06	34.2 ± 24.9	30.3 ± 6.00	30.2 ± 7.58	31.4 ± 11.6	29.7 ± 11.1	30.2 ± 10.4
	tDCS (*10-4)	27.6 ± 1.85	27.4 ± 5.20	26.6 ± 2.53	28.9 ± 5.70	29.0 ± 4.94	26.6 ± 8.36	26.1 ± 7.22	25.5 ± 10.7	30.4 ± 10.2
Effect of types of stimulation	z	-1.55	-1.21	-0.27	-0.98	-0.97	-1.34	-1.93	-1.36	0.08
	p	0.122	0.226	0.786	0.327	0.332	0.181	0.054	0.175	0.937
